# Supplementary material for: Silicon isotope constraints on terrestrial planet accretion
Source: Nature. 2023 Jun 14;619(7970):539–44. doi: 10.1038/s41586-023-06135-z (PMC10356600; doi:10.1038/s41586-023-06135-z)
Supplement: Supplementary file 1 — Mass-independent μ30Si and μ29Si values as well as mass-dependent δ30Si and δ29Si data relative to NBS-28. [file 41586_2023_6135_MOESM1_ESM.xlsx]

## Sheet: Extended Data Table 1
Supplementary Data Table 1 Mass-independent μ30Si and μ29Si values as well as mass-dependent δ30Si and δ29Si data relative to NBS-28.
		∂30Si (%)	2SE	∂29Si (%)	2SE	μ30Si	2SE	μ29Si	2SE	n
Standards
BHVO-2	Std	-0.243	0.031	-0.125	0.015	1.7	7.1	-0.9	3.6	5
"	"	-0.257	0.04	-0.13	0.019	-1.7	5.7	0.9	2.9	5
"	"	-0.237	0.022	-0.1207	0.0086	1.9	9.9	-1	5	7
"	"	-0.273	0.012	-0.1432	0.0074	4.7	4.2	-2.4	2.1	6
"	"	-0.245628	0.00945812	-0.126706	0.00324633	1.70669	1.62095	-0.868744	0.825253	5
"	"	-0.284	0.02	-0.1416	0.0062	-2.1	6.5	1.01	3.3	10
BHVO-2 average	"	-0.256605	0.0150969	-0.131201	0.00750546	1.03445	2.07789	-0.543124	1.05735
BIR-1	Std	-0.285	0.026	-0.145	0.014	-0.3	5.5	0.1	2.8	5
BCR-2	Std	-0.221	0.027	-0.11	0.011	-1.1	5	0.6	2.5	6
"	"	-0.237	0.021	-0.1211	0.0068	-1.7	8.3	0.9	4.2	6
"	"	-0.203	0.011	-0.109	0.01	2.3	8.2	-1.2	4.2	10
BCR-2 average	"	-0.220333	0.0196412	-0.113367	0.00775486	-0.166667	2.49087	0.1	1.31149
Earth average		-0.248563	0.0168582	-0.127231	0.00816403	0.540669	1.41985	-0.285874	0.729005
Earth wt average		-0.2438	0.005	-0.1284	0.0022	1.15	1.54	-0.703	0.64
Mars
NWA 2737	Chassignite	-0.501	0.013	-0.2521	0.0078	-8.1	6.4	4.1	3.2	10
Tissint	Depleted shergottite	-0.495	0.012	-0.2469	0.0042	-10.3	4.7	5.2	2.4	6
Dar Al Gani 735	Depleted shergottite	-0.425	0.015	-0.2176	0.0093	-0.5	4.5	0.2	2.3	10
Sayh al Uhaymir (SaU) 005	Depleted shergottite	-0.424	0.036	-0.212	0.019	-4.6	3.2	2.4	1.6	10
Dhofar 019	Depleted shergottite	-0.429	0.012	-0.2137	0.008	-6.7	5	3.4	2.6	10
Mars average		-0.4548	0.0353633	-0.22846	0.0173529	-6.04	3.33443	3.06	1.69658
Mars wt average		-0.456	0.032	-0.23	0.0156	-5.8	3	-2.78	1
Vesta
Bilanga	Diogenite	-0.464	0.028	-0.232	0.013	-5.1	8.8	2.6	4.5	10
Stannern	Eucrite	-0.38	0.038	-0.192	0.022	-4.9	5.2	2.5	2.6	5
LEW 85305	Eucrite	-0.3967	0.0092	-0.1972	0.0059	-13.2	6	6.7	3.1	6
QUE 97014	Eucrite	-0.398	0.024	-0.2014	0.0087	-9.4	7.6	4.8	3.9	6
Millbillillie	Eucrite	-0.456	0.039	-0.228	0.018	-15.9	8.1	8.1	4.1	10
HED average		-0.41894	0.0342148	-0.21012	0.0165513	-9.7	4.35844	4.94	2.21504
HED wt average		-0.42	0.03	-0.21	0.0144	-9.5	4	4.67	1.54
Angrites
NWA 4590	Angrite	-0.192	0.017	-0.0925	0.0082	-7.8	3.4	4	1.7	10
NWA 4801	Angrite	-0.23163	0.0309265	-0.110343	0.0187094	-12.1122	6.44985	6.16749	3.28433	5
SAH 99555	Angrite	-0.224252	0.00545293	-0.109567	0.00679687	-7.49808	5.58715	3.81808	2.84453	5
NWA 1670	Angrite	-0.192	0.042	-0.091	0.022	-11.7	8.4	6	4.3	5
"	"	-0.188	0.029	-0.086	0.017	-13.5	3.7	6.9	1.9	5
NWA 1670 average	"	-0.19	0.004	-0.0885	0.005	-12.6	1.8	6.45	0.9
D'Orbingy	Angrite	-0.187	0.031	-0.093	0.013	-7.6	7.8	3.9	3.9	10
Angrite average		-0.20248	0.0163001	-0.0970683	0.00839984	-10.035	2.20465	5.13093	1.12411
Angrite wt average		-0.205	0.0158	-0.098	0.008	-10	2.4	5.897	1.322
Ureilites
NWA 7686	Ureilite	-0.521	0.046	-0.262	0.029	-7.7	5.8	3.9	2.9	5
Kenna	Ureilite	-0.43	0.024	-0.214	0.013	-10	3.2	5.1	1.7	10
Ureilite average		-0.4755	0.091	-0.238	0.048	-8.85	2.3	4.5	1.2
Ureilite wt average		-0.42	0.064	-0.234	0.034	-9.47	2.8	4.793	1.466
Pallasites
Main group
Brahin	Mineral sep.	-0.345	0.075	-0.17	0.04	-12.7	4.9	6.5	2.5	10
Brenham	Mineral sep.	-0.411	0.024	-0.204	0.014	-7.5	5.7	3.8	2.9	10
Springwater	Mineral sep.	-0.561	0.099	-0.277	0.055	-14.8	7.6	7.5	3.9	5
Krasnojarsk	Mineral sep.	-0.468	0.033	-0.238	0.017	-3.8	4.6	2	2.3	10
Dora	Mineral sep.	-0.474	0.031	-0.2311	0.0095	-1.2	4	0.6	2.1	10
Admire	Mineral sep.	-0.425	0.03	-0.208	0.019	-9.8	4.3	5	2.2	10
Phillips County	Mineral sep.	-0.5	0.025	-0.248	0.015	-11	4.6	5.6	2.4	10
Imilac	Mineral sep.	-0.536	0.027	-0.261	0.012	-13.5	7.2	6.9	3.7	10
Average		-0.465	0.0496329	-0.229637	0.0243753	-9.2875	3.39841	4.7375	1.72624
wt Average		-0.464	0.04	-0.229	0.0188	-8.8	3.2	4.126	0.908
Px Pallasites
Yamato-8451	Mineral sep.	-0.537	0.057	-0.271	0.019	-11.4	3.6	5.7	1.8	10
Vermillion	Mineral sep.	-0.527	0.06	-0.265	0.03	-8.4	7.9	4.3	4	10
Average		-0.532	0.01	-0.268	0.006	-9.9	3	5	1.4
wt Average		-0.532	0.0414	-0.269	0.01606	-11	3.2	5.464	1.642
Mesosiderite
Vaca Muerta	Mineral sep.	-0.352	0.018	-0.1738	0.0096	-8	3.7	4.1	1.9	10
EC
SAH 97096	EH3	-0.673	0.029	-0.354	0.014	11.4	8.5	-5.8	4.3	13
Indarch	EH4	-0.682	0.029	-0.351	0.014	11.1	6.5	-5.6	3.4	7
Abee	EH4	-0.7443	0.0086	-0.3868	0.0046	12	3.3	-6.1	1.7	6
EH average		-0.699767	0.0448355	-0.363933	0.0229322	11.5	0.52915	-5.83333	0.290593
EH wt average		-0.702	0.0384	-0.365	0.0197	11.771	2.78	-5.98	1.434
Yilmia	EL6	-0.524	0.034	-0.27	0.011	5.1	6.6	-2.6	3.4	6
Pillistfer	EL6	-0.46	0.026	-0.239	0.012	11.5	6.7	-5.9	3.4	10
Atlanta	EL6	-0.615	0.04	-0.32	0.02	14.7	4.2	-7.5	2.1	10
EL average		-0.533	0.0899407	-0.276333	0.0471923	10.4333	5.64427	-5.33333	2.88521
EL wt average		-0.532	0.0732	-0.275	0.0378	13.49	3.4	-6.09	1.582
EC average		-0.616383	0.0870755	-0.320133	0.0456656	10.9667	2.57975	-5.58333	1.31597
OC
Bovedy	L3	-0.458	0.031	-0.238	0.021	7.4	4.3	-3.7	2.2	5
Talbachat n'aït Isfoul	LL3	-0.415	0.0044	-0.2149	0.0017	7.6	5.5	-3.9	2.8	5
Richfield	LL3	-0.468	0.016	-0.2417	0.0088	8.6	5	-4.4	2.6	10
Ragland	LL3	-0.47	0.011	-0.2436	0.0033	6.1	4.9	-3.1	2.5	6
LL3 average		-0.451	0.0360185	-0.2334	0.0185325	7.43333	1.45297	-3.8	0.757188
LL3 wt average		-0.45	0.03	-0.233	0.0156	7.63	3.02	-3.78	1.516
OC average		-0.4524	0.0257083	-0.23432	0.0133048	7.42667	1.02754	-3.78	0.537742
RC
NWA 753	R	-0.478	0.028	-0.248	0.013	1.1	3.1	-0.6	1.6	6
CC
NWA 1180	CR2	-0.489565	0.00876755	-0.255156	0.007093	11.9241	5.01861	-6.07186	2.55583	10
NWA 801	CR2	-0.383	0.025	-0.198	0.012	7.8	4.9	-3.9	2.5	10
CR average		-0.436282	0.106565	-0.226578	0.0571559	9.86205	4.1241	-4.98593	2.17186
CR wt average		-0.48	0.0084	-0.24	0.006	10.44	3.64	-5	1.8
Allende	CV3	-0.444	0.018	-0.2294	0.0097	13.7	6.1	-7	3.1	10
Leoville	CV3	-0.462	0.012	-0.2365	0.007	9.3	3.7	-4.7	1.9	10
NWA 2364	CV3	-0.43	0.022	-0.23	0.012	16.4	2	-8.3	1	10
CV average		-0.445333	0.0185233	-0.231967	0.00454655	13.1333	4.13817	-6.66667	2.10502
CV wt average		-0.448	0.0153	-0.234	0.00518	13.58	3.74	-7.5	0.86
NWA 4428	CM2	-0.475	0.092	-0.252	0.046	15.5	3.9	-7.9	2	5
Murchison	CM2	-0.464	0.015	-0.2459	0.0092	16.8	7.1	-8.6	3.6	7
Maribo	CM2	-0.477	0.025	-0.255	0.011	17.6	5.9	-9	3	6
CM average		-0.472	0.0080829	-0.250967	0.00535454	16.6333	1.22384	-8.5	0.64291
CM wt average		-0.47	0.0128	-0.25	0.0068	16.33	2.96	-8.3	1.52
NWA 763	CO3	-0.458525	0.0186767	-0.24213	0.00952726	18.2521	3.77486	-9.29366	1.92204	5
NWA 1232	CO3	-0.557	0.058	-0.291	0.029	20.3	5.3	-10.3	2.7	5
CO average		-0.507763	0.098475	-0.266565	0.04887	19.276	2.04793	-9.79683	1.00634
CO wt average		-0.47	0.018	-0.25	0.0094	19.05	3.1	-9.6	1.56
NWA 1559	CK3	-0.411	0.016	-0.223	0.01	21.9	4.5	-11.1	2.3	10
NWA 1563	CK5	-0.429	0.023	-0.226	0.014	18.8	8.8	-9.6	4.5	10
CK average		-0.42	0.018	-0.2245	0.003	20.35	3.1	-10.35	1.5
CK wt average		-0.42	0.0132	-0.22	0.0082	21.37	4.02	-11	2
Orgueil	CI	-0.479	0.014	-0.2599	0.0049	32.2	2.6	-16.4	1.3	6
"	"	-0.486	0.017	-0.2598	0.0072	24	5.1	-12.2	2.6	5
"	"	-0.467	0.02	-0.259	0.011	31.8	4.3	-16.2	2.2	10
"	"	-0.466	0.049	-0.251	0.024	30.3	3.4	-15.4	1.7	10
"	"	-0.48	0.027	-0.267	0.016	35.4	9.1	-18	4.6	10
"	"	-0.479	0.031	-0.262	0.019	34.6	7	-17.6	3.5	10
"	"	-0.481	0.019	-0.2636	0.0062	35.4	2.4	-18	1.2	10
"	"	-0.486	0.019	-0.2654	0.0086	37.1	2.3	-18.9	1.2	10
"	"	-0.505	0.015	-0.2722	0.0085	32.2	3.1	-16.4	1.6	10
"	"	-0.461	0.015	-0.2549	0.0072	36.3	4.7	-18.5	2.4	10
Orgueil average	"	-0.479	0.00793305	-0.26148	0.00383038	32.93	2.42891	-16.76	1.24014
Ivuna	CI	-0.476	0.01	-0.2555	0.0057	27.5	5.4	-14	2.8	6
CI average		-0.478727	0.00719642	-0.260936	0.00363131	32.4364	2.40866	-16.5091	1.22888
CI wt average		-0.4795	0.0078	-0.2609	0.0032	32.76	2.04	-16.991	1.043
Tagish Lake	C2 ung.	-0.403	0.03	-0.216	0.017	27	7.4	-13.7	3.8	5
