# Supplementary material for: Silicon isotope constraints on terrestrial planet accretion
Source: Nature. 2023 Jun 14;619(7970):539–44. doi: 10.1038/s41586-023-06135-z (PMC10356600; doi:10.1038/s41586-023-06135-z)
Supplement: Supplementary file 2 — Mass-independent μ43Ca and μ48Ca data. [file 41586_2023_6135_MOESM2_ESM.xlsx]

## Sheet: Extended Data Table 2
Supplementary Data Table 2 Mass-independent μ43Ca and μ48Ca data.
		m43Ca	2SE	m48Ca	2SE	Source
Standards
BIR-1	Std	0.5	2.3	-0.8	7.5	This study
"	"	-2	1.2	-1.3	7.4	This study
"	"	-1.6	1.7	-2.6	5.8	This study
"	"	-1.2	1.6	2.3	6.8	This study
"	"	-0.8	1.7	2	10	This study
"	"	-0.2	1.6	1.7	3.5	This study
"	"	-1.28	1.55	6.1	5.7	ref. 73
mean BIR-1	Std	-0.94	0.50742	1.05714	1.12784
BHVO-2	Std	-2	2.3	6.3	7.5	ref. 73
BCR-2	Std	-0.99	1.69	5.2	3.4	ref. 73
DNC-1	Std	-0.25	1.49	1	4	ref. 73
BHVO-1	Std	-1.1	1.4	6.1	8.1	ref. 73
SGR-1	Std	0.08	1.2	-4.6	8.7	ref. 73
Sarm 40	Std	-0.2	2.4	-6.7	9.7	ref. 73
mean Earth		-0.849231	0.438292	1.13077	2.33616
wt mean Earth		-0.89	0.44	2.08	1.56
EC
Pillistfer	EL6	2.8	3.3	-12.4	6.5	This study
Yilmia	EL6	1.5	1.8	-21.4	5.4	This study
mean EL		2.15	1.3	-16.9	9
wt mean EL		1.8	1.58	-17.72	4.16
Itqyi	EH7	2.9	2.2	-8.3	5.8	This study
"	"	3.6	2.4	-3	6.1	This study
"	"	0.1	2.7	-11.2	4.1	This study
"	"	3.4	1.5	-5.9	4.2	This study
"	"	-0.4	3.1	-17.2	5.7	This study
mean Itqyi	"	1.92	3.3	-9.12	5.3
Sahara 97159	EH3	3.9	2.6	-17.3	6.8	This study
"	"	3.2	3.2	-15.7	4.4	This study
"	"	3.1	2.4	-14.9	7.9	This study
mean Sahara 97159	"	3.4	0.503322	-15.9667	1.41107
mean EH		2.475	1.16971	-11.6875	3.86365
wt mean EH		2.78	0.82	-11.2	1.84
OC
Kramer Creek	L4	0.6	2	-18.6	8.6	ref. 4
"	"	0.3	1.5	-38.9	5.3	ref. 4
"	"	1.3	1.9	-41.4	6	ref. 4
"	"	3.1	1.2	-39.1	4.5	ref. 4
mean Kramer Creek	"	1.325	1.25532	-34.5	10.6605	ref. 4
Bovedy	L3	1.3	1.9	-35.4	2.9	ref. 74
NWA 869	L4-6	-1.5	1.6	-7.2	6.4	This study
"	"	-0.8	1.6	-13.6	2.8	This study
"	"	-1.8	1.1	-10.3	4.5	This study
"	"	-1.9	2.1	-20.3	6	This study
"	"	-1.5	0.496655	-12.85	5.61219	This study
Mean NWA 869	"	-1.5	0.384708	-12.85	4.34718
Mean L		-0.09	1.06142	-23.765	8.50477
wt mean L		-0.73	0.36	-24.32	1.4
Ragland	LL3.4	2.6	1.5	-35.2	7.5	This study
Richfield	LL3.7	-1.9	1.8	-31	7.9	This study
mean LL		0.35	4.5	-33.1	4.2
wt mean LL		0.76	1.16	-33.21	5.46
Mars
NWA 6234	shergottite	-1.9	1.1	-18.8	4.2	ref. 4
NWA 7320	shergottite	-3.8	3.9	-18	4.8	ref. 4
NWA 998	nakhlite	-1.8	1.9	-27.7	5.5	ref. 4
NWA 7032	shergottite	-2.3	1.7	-16	4.7	ref. 4
NWA 1775	shergottite	-0.5	2.9	-20.3	6.1	ref. 4
mean Mars		-2.06	1.05943	-20.16	4.01726
wt mean Mars		-1.94	0.78	-19.64	2.2
Ureilite
Dar al Gani 319	Ureilite	-5.4	1.8	-107.3	5	This study
Kenna	Ureilite	-3.4	1.2	-153	5	ref. 74
Sahara 98505	Ureilite	-3.2	1.8	-139.4	5.5	ref. 74
Mean Ureilite		-4	1.40475	-133.233	27.096
wt mean Ureilite		-3.82	0.88	-132.85	2.98
Vesta
Juvinas	Eucrite	-7.3	2.3	-91.5	7.1	ref. 74
Stannern	Eucrite	-4	1.4	-102.4	4.3	ref. 74
Mean Vesta		-5.65	3.3	-96.95	10.9
wt mean Vesta		-4.89	1.2	-99.47	3.68
Angrites
D'Orbingy	Angrite	-4.8	1	-85.3	7.5	ref. 74
Sahara 99555	Angrite	-4.5	1.5	-93.6	6.6	ref. 74
Mean Angrite		-4.65	0.3	-89.45	8.3
wt mean Angrite		-4.71	0.84	-89.98	4.96
CC
Allende	CV	9.1	1.4	241.5	5.1	This study
"	"	9.3	3.3	257.1	6.1	This study
"	"	10.5	1.6	251.7	6.2	This study
"	"	8.1	2.1	255.9	4	This study
"	"	8.5	0.94	249.3	5.1	This study
"	"	10.3	2.3	249.9	2.7	This study
Allende mean	"	9.3	0.779744	250.9	4.5607
wt mean Allende	"	9.03	0.62	250.72	1.74
NWA 7837	CR	8.4	1.9	200.2	3.7	This study
Ivuna	CI	11.3	1.4	206.1	8.5	ref. 74
R chondrite
NWA 753	R	-1.8	2.2	7.7	3.9	This study
