# Supplementary material for: Silicon isotope constraints on terrestrial planet accretion
Source: Nature. 2023 Jun 14;619(7970):539–44. doi: 10.1038/s41586-023-06135-z (PMC10356600; doi:10.1038/s41586-023-06135-z)
Supplement: Supplementary file 3 — Source Data Fig. 1 [file 41586_2023_6135_MOESM3_ESM.xlsx]

## Sheet: Sheet1
	μ30Si	2SE	Accretion age	2SE	Age source
Terrestrial planets
Earth	1.2	1.5	-	-	-
Mars	-5.8	3	-	-	-
Differentiated meteorites
Angrites	-10	2.4	0.5	0.4	ref. 27
Vesta	-9.5	4	0.8	0.3	ref. 27
Ureilites	-9.47	2.8	1	0.3	ref. 27
Pyroxene Pallasites	-11	3.2	0.9	0.3	ref. 27
Mesosiderites	-8	3.7	0.9	0.3	ref. 27
Noncarbonaceous Chondrites
EH	11.771	2.78	1.83	0.1	ref. 27
EL	13.49	3.4	1.83	0.1	ref. 27
L	7.4	4.3	2.14	0.1	ref. 27
LL	7.63	3.02	2.14	0.1	ref. 27
R	1.1	3.1	2.1	0.1	ref. 27
Carbonaceous Chondrites
CR	10.44	3.64	3.5	0.5	ref. 27
CV	13.58	3.74	3	0.2	ref. 27
CM	16.33	2.96	3.5	0.7	ref. 27
CO	19.05	3.1	2.7	0.2	ref. 27
CK	21.37	4.02	2.6	0.2	ref. 27
TL	27	7.4	3.5	0.5	ref. 27
CI	32.76	2.04	3.6	0.5	ref. 27
