# Supplementary material for: Silicon isotope constraints on terrestrial planet accretion
Source: Nature. 2023 Jun 14;619(7970):539–44. doi: 10.1038/s41586-023-06135-z (PMC10356600; doi:10.1038/s41586-023-06135-z)
Supplement: Supplementary file 4 — Source Data Fig. 2 [file 41586_2023_6135_MOESM4_ESM.xlsx]

## Sheet: Sheet1
	m30Si	2SE	m43Ca	2SE	Ca data source
Terrestrial planets
Mars	-5.8	3	-1.9	0.8	ref. 4
Earth	1.32	1.26	-0.9	0.4	This study, ref. 73
Differentiated meteorites
Angrites	-10	2.4	-4.7	0.8	ref. 74
HED	-9.5	4	-4.9	1.2	ref. 74
Urelites	-9.5	2.8	-3.8	0.9	This study, ref. 74
Non-carbonaceous chondrites
L	7.4	4.3	-0.7	0.4	This study, ref. 4, 74
LL	7.63	3.02	0.8	1.2	This study
EH	11.771	2.78	2.8	0.8	This study
EL	13.49	3.4	1.8	1.6	This study
R	1.1	3.1	-1.8	2.2	This study
Carbonaceous chondrites
CI	32.76	2.04	11.3	1.4	ref. 74
CV	13.58	3.74	9	0.6	This study
CR	10.44	3.64	8.4	1.9	This study
